# Supplementary material for: Metal Nanoclusters/Polyvinyl Alcohol Composite Films as the Alternatives for Fabricating Remote-Type White Light-Emitting Diodes
Source: Nanomaterials (Basel). 2022 Jan 8;12(2):204. doi: 10.3390/nano12020204 (PMC8778349; doi:10.3390/nano12020204)
Supplement: Supplementary file 1 [file nanomaterials-12-00204-s001.zip]

Archive with 1 entries (1 files):
- nanomaterials-1490374-supplementary.pdf
